# Supplementary material for: Negotiating cohabitation in a Nigerian abattoir: One Health perspectives of human-animal-ecosystem interactions examined in the light of the SARS-CoV-2 pandemic
Source: One Health Outlook. 2025 Jul 16;7:37. doi: 10.1186/s42522-025-00161-9 (PMC12265145; doi:10.1186/s42522-025-00161-9)
Supplement: Supplementary file 1 — Supplementary Material 1 [file 42522_2025_161_MOESM1_ESM.xlsx]

## Sheet: Tabelle1
Supplement 1 - livestock
animal information					SARS-CoV-2 RT qPCR (IP4) swabs		SARS-CoV-2 RT qPCR (IP4) lnn. / lung			ELISA SarsCov-2
animal_ID	date	species	breed	sex	cq-value	interpretation	pool ID	cq-value	interpretation	OD_blank	OD_coated	OD_corrected	interpretation
NC/KR/01	2022-04-14	Bos taurus	white fulani	m	>40	negative	NC/PT/68	>40	negative	0.449	0.383	-0.066	negative
NC/KR/02	2022-04-14	Bos taurus	red bororo	f	>40	negative	NC/PT/68	>40	negative	0.35	0.341	-0.009	negative
NC/KR/03	2022-04-14	Bos taurus	red bororo	f	>40	negative	NC/PT/68	>40	negative	na	na	na	na
NC/KR/04	2022-04-14	Bos taurus	white fulani	f	>40	negative	NC/PT/68	>40	negative	0.124	0.126	0.002	negative
NC/KR/05	2022-04-14	Bos taurus	white fulani	f	>40	negative	NC/PT/68	>40	negative	0.114	0.15	0.1	negative
NC/KR/06	2022-04-14	Bos taurus	white fulani	m	>40	negative	NC/PT/69	>40	negative	0.519	0.417	-0.102	negative
NC/KR/07	2022-04-14	Bos taurus	white fulani	m	>40	negative	NC/PT/69	>40	negative	0.073	0.1	0.027	negative
NC/KR/08	2022-04-14	Bos taurus	white fulani	na	>40	negative	NC/PT/69	>40	negative	0.189	0.336	0.147	negative
NC/KR/09	2022-04-14	Bos taurus	white fulani	f	>40	negative	NC/PT/69	>40	negative	0.381	0.388	0.007	negative
NC/KR/10	2022-04-14	Bos taurus	white fulani	m	>40	negative	NC/PT/69	>40	negative	0.255	0.764	0.243	positive
NC/KR/11	2022-04-14	Bos taurus	white fulani	m	>40	negative	NC/PT/70	>40	negative	na	na	na	na
NC/KR/12	2022-04-14	Bos taurus	white fulani	f	>40	negative	NC/PT/70	>40	negative	0.156	0.209	0.053	negative
NC/KR/13	2022-04-15	Bos taurus	white fulani	m	>40	negative	NC/PT/70	>40	negative	0.16	0.115	-0.045	negative
NC/KR/14	2022-04-15	Bos taurus	white fulani	m	>40	negative	NC/PT/70	>40	negative	0.096	0.1	0.004	negative
NC/KR/15	2022-04-15	Bos taurus	white fulani	m	>40	negative	NC/PT/70	>40	negative	0.286	0.34	0.054	negative
NC/KR/16	2022-04-15	Bos taurus	white fulani	m	>40	negative	NC/PT/71	>40	negative	0.26	0.238	0.027	negative
NC/KR/17	2022-04-15	Bos taurus	white fulani	m	>40	negative	NC/PT/71	>40	negative	0.291	0.318	-0.001	negative
NC/KR/18	2022-04-15	Bos taurus	white fulani	m	>40	negative	NC/PT/71	>40	negative	0.082	0.081	-0.031	negative
NC/KR/19	2022-04-15	Bos taurus	white fulani	m	>40	negative	NC/PT/71	>40	negative	0.416	0.493	0.077	negative
NC/KR/20	2022-04-15	Bos taurus	white fulani	m	>40	negative	NC/PT/71	>40	negative	0.354	0.322	-0.032	negative
NC/KR/21	2022-04-15	Bos taurus	red bororo	m	>40	negative	NC/PT/72	>40	negative	0.433	0.393	-0.04	negative
NC/KR/22	2022-04-15	Bos taurus	white fulani	m	>40	negative	NC/PT/72	>40	negative	0.096	0.1	0.004	negative
NC/KR/23	2022-04-15	Capra aegagrus hircus	red sokoto	na	>40	negative	NC/PT/73	>40	negative	0.07	0.085	0.015	negative
NC/KR/24	2022-04-15	Capra aegagrus hircus	red sokoto	na	>40	negative	NC/PT/73	>40	negative	0.182	0.159	-0.023	negative
NC/KR/25	2022-04-15	Capra aegagrus hircus	red sokoto	na	>40	negative	NC/PT/73	>40	negative	0.072	0.078	0.006	negative
NC/KR/26	2022-04-15	Capra aegagrus hircus	red sokoto	na	>40	negative	NC/PT/73	>40	negative	0.104	0.102	-0.002	negative
NC/KR/27	2022-04-15	Capra aegagrus hircus	red sokoto	na	>40	negative	NC/PT/73	>40	negative	0.149	0.174	0.025	negative
NC/KR/28	2022-04-15	Capra aegagrus hircus	red sokoto	na	>40	negative	NC/PT/74	>40	negative	0.16	0.098	-0.062	negative
NC/KR/29	2022-04-15	Capra aegagrus hircus	red sokoto	na	>40	negative	NC/PT/74	>40	negative	0.196	0.439	0.243	borderline
NC/KR/30	2022-04-15	Capra aegagrus hircus	red sokoto	na	>40	negative	NC/PT/74	>40	negative	0.103	0.11	0.007	negative
NC/KR/31	2022-04-15	Capra aegagrus hircus	red sokoto	na	>40	negative	NC/PT/74	>40	negative	0.05	0.096	0.046	negative
NC/KR/32	2022-04-15	Capra aegagrus hircus	red sokoto	na	>40	negative	NC/PT/74	>40	negative	na	na	na	na
NC/KR/33	2022-04-15	Capra aegagrus hircus	red sokoto	na	>40	negative	NC/PT/75	>40	negative	0.1	0.118	0.018	negative
NC/KR/34	2022-04-15	Capra aegagrus hircus	red sokoto	na	>40	negative	NC/PT/75	>40	negative	0.071	0.09	0.019	negative
NC/KR/35	2022-04-15	Capra aegagrus hircus	red sokoto	na	>40	negative	NC/PT/75	>40	negative	0.331	0.191	-0.14	negative
NC/KR/36	2022-04-15	Capra aegagrus hircus	red sokoto	na	>40	negative	NC/PT/75	>40	negative	0.099	0.098	-0.001	negative
NC/KR/37	2022-04-15	Capra aegagrus hircus	red sokoto	na	>40	negative	NC/PT/75	>40	negative	0.166	0.154	-0.012	negative
NC/KR/38	2022-04-15	Capra aegagrus hircus	red sokoto	na	>40	negative	NC/PT/76	>40	negative	0.201	0.209	0.008	negative
NC/KR/39	2022-04-15	Capra aegagrus hircus	red sokoto	na	>40	negative	NC/PT/76	>40	negative	0.157	0.133	-0.024	negative
NC/KR/40	2022-04-15	Capra aegagrus hircus	red sokoto	na	>40	negative	NC/PT/76	>40	negative	0.156	0.23	0.074	negative
NC/KR/41	2022-04-15	Capra aegagrus hircus	red sokoto	na	>40	negative	NC/PT/76	>40	negative	0.157	0.134	-0.023	negative
NC/KR/42	2022-04-15	Capra aegagrus hircus	red sokoto	na	>40	negative	NC/PT/76	>40	negative	0.085	0.106	0.021	negative
NC/KR/43	2022-04-15	Capra aegagrus hircus	red sokoto	na	>40	negative	NC/PT/77	>40	negative	na	na	na	na
NC/KR/44	2022-04-15	Capra aegagrus hircus	red sokoto	na	>40	negative	NC/PT/77	>40	negative	0.1	0.188	0.088	negative
NC/KR/45	2022-04-15	Capra aegagrus hircus	red sokoto	na	>40	negative	NC/PT/77	>40	negative	0.123	0.174	0.051	negative
NC/KR/46	2022-04-15	Capra aegagrus hircus	red sokoto	na	>40	negative	NC/PT/77	>40	negative	0.222	0.162	-0.06	negative
NC/KR/47	2022-04-16	Capra aegagrus hircus	red sokoto	na	>40	negative	NC/PT/77	>40	negative	0.111	0.099	-0.012	negative
NC/KR/48	2022-04-16	Ovis aries	Yankassa	na	>40	negative	NC/PT/78	>40	negative	0.11	0.103	-0.007	negative
NC/KR/49	2022-04-16	Ovis aries	Yankassa	na	>40	negative	NC/PT/78	>40	negative	0.128	0.117	-0.011	negative
NC/KR/50	2022-04-16	Ovis aries	Yankassa	na	>40	negative	NC/PT/78	>40	negative	0.709	0.514	-0.195	negative
NC/KR/51	2022-04-16	Ovis aries	Yankassa	na	>40	negative	NC/PT/78	>40	negative	0.387	0.292	-0.095	negative
NC/KR/52	2022-04-16	Ovis aries	Yankassa	na	>40	negative	NC/PT/78	>40	negative	0.278	0.25	-0.028	negative
NC/KR/53	2022-04-16	Capra aegagrus hircus	red sokoto	na	>40	negative	NC/PT/79	>40	negative	0.355	0.441	0.086	negative
NC/KR/54	2022-04-16	Capra aegagrus hircus	red sokoto	na	>40	negative	NC/PT/79	>40	negative	0.567	0.536	-0.031	negative
NC/KR/55	2022-04-16	Capra aegagrus hircus	red sokoto	na	>40	negative	NC/PT/79	>40	negative	0.232	0.295	0.063	negative
NC/KR/56	2022-04-16	Capra aegagrus hircus	red sokoto	na	>40	negative	NC/PT/79	>40	negative	0.36	0.257	-0.103	negative
NC/KR/57	2022-04-16	Capra aegagrus hircus	red sokoto	na	>40	negative	NC/PT/79	>40	negative	0.192	0.162	-0.03	negative
NC/KR/58	2022-04-16	Capra aegagrus hircus	red sokoto	na	>40	negative	NC/PT/80	>40	negative	0.444	0.56	0.116	negative
NC/KR/59	2022-04-16	Capra aegagrus hircus	red sokoto	na	>40	negative	NC/PT/80	>40	negative	0.201	0.244	0.043	negative
NC/KR/60	2022-04-16	Capra aegagrus hircus	red sokoto	na	>40	negative	NC/PT/80	>40	negative	0.197	0.232	0.035	negative
NC/KR/61	2022-04-16	Capra aegagrus hircus	red sokoto	na	>40	negative	NC/PT/80	>40	negative	na	na	na	na
NC/KR/62	2022-04-16	Capra aegagrus hircus	red sokoto	na	>40	negative	NC/PT/80	>40	negative	0.292	0.285	-0.007	negative
NC/KR/63	2022-04-16	Capra aegagrus hircus	red sokoto	na	>40	negative	NC/PT/81	>40	negative	na	na	na	na
NC/KR/64	2022-04-16	Capra aegagrus hircus	red sokoto	na	>40	negative	NC/PT/81	>40	negative	na	na	na	na
NC/KR/65	2022-04-16	Capra aegagrus hircus	red sokoto	na	>40	negative	NC/PT/81	>40	negative	na	na	na	na
NC/KR/66	2022-04-16	Capra aegagrus hircus	red sokoto	na	>40	negative	NC/PT/81	>40	negative	na	na	na	na
NC/KR/67	2022-04-16	Capra aegagrus hircus	red sokoto	na	>40	negative	NC/PT/81	>40	negative	na	na	na	na
NC/KR/68	2022-04-16	Capra aegagrus hircus	red sokoto	na	>40	negative	NC/PT/82	>40	negative	0.181	0.122	-0.059	negative
NC/KR/69	2022-04-16	Capra aegagrus hircus	red sokoto	na	>40	negative	NC/PT/82	>40	negative	0.369	0.373	0.004	negative
NC/KR/70	2022-04-16	Capra aegagrus hircus	red sokoto	na	>40	negative	NC/PT/82	>40	negative	0.483	0.479	-0.004	negative
NC/KR/71	2022-04-16	Capra aegagrus hircus	red sokoto	na	>40	negative	NC/PT/82	>40	negative	0.378	0.283	-0.095	negative
NC/KR/72	2022-04-16	Bos taurus	red bororo	m	>40	negative	NC/PT/83	>40	negative	0.627	0.612	-0.015	negative
NC/KR/73	2022-04-16	Bos taurus	white fulani	f	>40	negative	NC/PT/83	>40	negative	0.327	0.437	0.11	negative
NC/KR/74	2022-04-16	Bos taurus	red bororo	m	>40	negative	NC/PT/83	>40	negative	0.368	0.403	0.035	negative
NC/KR/75	2022-04-16	Bos taurus	HF x red bororo	m	>40	negative	NC/PT/83	>40	negative	0.176	0.153	-0.023	negative
NC/KR/76	2022-04-16	Bos taurus	white fulani	m	>40	negative	NC/PT/83	>40	negative	0.191	0.156	-0.035	negative
NC/KR/77	2022-04-16	Bos taurus	white fulani	f	>40	negative	NC/PT/84	>40	negative	0.095	0.158	0.063	negative
NC/KR/78	2022-04-16	Bos taurus	white fulani	f	>40	negative	NC/PT/84	>40	negative	0.138	0.18	0.042	negative
NC/KR/79	2022-04-16	Bos taurus	white fulani	f	>40	negative	NC/PT/84	>40	negative	0.14	0.106	-0.034	negative
NC/KR/80	2022-04-16	Bos taurus	white fulani	m	>40	negative	NC/PT/84	>40	negative	0.267	0.401	0.134	negative
NC/KR/81	2022-04-16	Bos taurus	white fulani	m	>40	negative	NC/PT/84	>40	negative	0.145	0.138	-0.007	negative
NC/KR/82	2022-04-16	Bos taurus	white fulani	m	>40	negative	NC/PT/85	>40	negative	0.218	0.307	0.089	negative
NC/KR/83	2022-04-16	Bos taurus	red bororo	f	>40	negative	NC/PT/85	>40	negative	0.137	0.171	0.034	negative
NC/KR/84	2022-04-16	Bos taurus	white fulani	f	>40	negative	NC/PT/85	>40	negative	0.204	0.394	0.19	negative
NC/KR/85	2022-04-20	Capra aegagrus hircus	red sokoto	na	>40	negative	NC/PT/86	>40	negative	0.203	0.178	-0.025	negative
NC/KR/86	2022-04-20	Capra aegagrus hircus	red sokoto	na	>40	negative	NC/PT/86	>40	negative	0.087	0.1	0.013	negative
NC/KR/87	2022-04-20	Capra aegagrus hircus	red sokoto	na	>40	negative	NC/PT/86	>40	negative	0.083	0.083	0	negative
NC/KR/88	2022-04-20	Capra aegagrus hircus	red sokoto	na	>40	negative	NC/PT/86	>40	negative	0.141	0.126	-0.015	negative
NC/KR/89	2022-04-20	Capra aegagrus hircus	red sokoto	na	>40	negative	NC/PT/86	>40	negative	0.174	0.207	0.033	negative
NC/KR/90	2022-04-20	Capra aegagrus hircus	red sokoto	na	>40	negative	NC/PT/87	>40	negative	0.099	0.099	0	negative
NC/KR/91	2022-04-20	Capra aegagrus hircus	red sokoto	na	>40	negative	NC/PT/87	>40	negative	0.075	0.088	0.013	negative
NC/KR/92	2022-04-20	Capra aegagrus hircus	red sokoto	na	>40	negative	NC/PT/87	>40	negative	0.12	0.148	0.028	negative
NC/KR/93	2022-04-20	Capra aegagrus hircus	red sokoto	na	>40	negative	NC/PT/87	>40	negative	0.207	0.178	-0.029	negative
NC/KR/94	2022-04-20	Capra aegagrus hircus	red sokoto	na	>40	negative	NC/PT/87	>40	negative	0.196	0.128	-0.068	negative
NC/KR/95	2022-04-20	Capra aegagrus hircus	red sokoto	na	>40	negative	NC/PT/88	>40	negative	0.116	0.094	-0.022	negative
NC/KR/96	2022-04-20	Capra aegagrus hircus	red sokoto	na	>40	negative	NC/PT/88	>40	negative	0.309	0.234	-0.075	negative
NC/KR/97	2022-04-20	Capra aegagrus hircus	red sokoto	na	>40	negative	NC/PT/88	>40	negative	0.203	0.188	-0.015	negative
NC/KR/98	2022-04-20	Capra aegagrus hircus	red sokoto	na	>40	negative	NC/PT/88	>40	negative	0.295	0.363	0.068	negative
NC/KR/99	2022-04-20	Capra aegagrus hircus	red sokoto	na	>40	negative	NC/PT/88	>40	negative	0.386	0.336	-0.05	negative
NC/KR/100	2022-04-20	Capra aegagrus hircus	red sokoto	na	>40	negative	NC/PT/89	>40	negative	0.202	0.152	-0.05	negative
NC/KR/101	2022-04-20	Capra aegagrus hircus	red sokoto	na	>40	negative	NC/PT/89	>40	negative	0.14	0.202	0.062	negative
NC/KR/102	2022-04-20	Capra aegagrus hircus	red sokoto	na	>40	negative	NC/PT/89	>40	negative	0.153	0.179	0.026	negative
NC/KR/103	2022-04-20	Capra aegagrus hircus	red sokoto	na	>40	negative	NC/PT/89	>40	negative	0.261	0.268	0.007	negative
NC/KR/104	2022-04-20	Capra aegagrus hircus	red sokoto	na	>40	negative	NC/PT/89	>40	negative	0.109	0.127	0.018	negative
NC/KR/105	2022-04-20	Capra aegagrus hircus	red sokoto	na	>40	negative	NC/PT/90	>40	negative	0.075	0.108	0.033	negative
NC/KR/106	2022-04-20	Capra aegagrus hircus	red sokoto	na	>40	negative	NC/PT/90	>40	negative	0.315	0.415	0.1	negative
NC/KR/107	2022-04-20	Capra aegagrus hircus	red sokoto	na	>40	negative	NC/PT/90	>40	negative	0.119	0.121	0.002	negative
NC/KR/108	2022-04-20	Capra aegagrus hircus	red sokoto	na	>40	negative	NC/PT/90	>40	negative	0.096	0.247	0.151	negative
NC/KR/109	2022-04-20	Capra aegagrus hircus	red sokoto	na	>40	negative	NC/PT/90	>40	negative	0.673	0.359	-0.314	negative
NC/KR/110	2022-04-20	Bos taurus	white fulani	na	>40	negative	NC/PT/91	>40	negative	0.275	0.288	0.013	negative
NC/KR/111	2022-04-20	Bos taurus	white fulani	na	>40	negative	NC/PT/91	>40	negative	0.174	0.267	0.093	negative
NC/KR/112	2022-04-20	Bos taurus	white fulani	na	>40	negative	NC/PT/91	>40	negative	0.285	0.326	0.014	negative
NC/KR/113	2022-04-20	Bos taurus	white fulani	na	>40	negative	NC/PT/91	>40	negative	0.714	0.445	-0.269	negative
NC/KR/114	2022-04-20	Bos taurus	white fulani	na	>40	negative	NC/PT/91	>40	negative	0.314	0.178	-0.136	negative
NC/KR/115	2022-04-20	Bos taurus	white fulani	na	>40	negative	NC/PT/92	>40	negative	0.666	0.591	-0.075	negative
NC/KR/116	2022-04-20	Bos taurus	white fulani	na	>40	negative	NC/PT/92	>40	negative	0.573	0.682	0.109	negative
NC/KR/117	2022-04-20	Bos taurus	white fulani	f	>40	negative	NC/PT/93	>40	negative	0.814	0.827	0.013	negative
NC/KR/118	2022-04-20	Bos taurus	white fulani	f	>40	negative	NC/PT/93	>40	negative	0.276	0.343	0.067	negative
NC/KR/119	2022-04-21	Capra aegagrus hircus	red sokoto	na	>40	negative	NC/PT/94	>40	negative	0.132	0.184	0.052	negative
NC/KR/120	2022-04-21	Capra aegagrus hircus	red sokoto	na	>40	negative	NC/PT/94	>40	negative	0.159	0.776	0.617	positive
NC/KR/121	2022-04-21	Capra aegagrus hircus	red sokoto	na	>40	negative	NC/PT/94	>40	negative	0.097	0.298	0.201	borderline
NC/KR/122	2022-04-21	Capra aegagrus hircus	red sokoto	na	>40	negative	NC/PT/94	>40	negative	0.297	0.304	0.007	negative
NC/KR/123	2022-04-21	Capra aegagrus hircus	red sokoto	na	>40	negative	NC/PT/94	>40	negative	0.131	0.289	0.158	negative
NC/KR/124	2022-04-21	Capra aegagrus hircus	red sokoto	na	>40	negative	NC/PT/95	>40	negative	0.157	0.19	0.033	negative
NC/KR/125	2022-04-21	Capra aegagrus hircus	red sokoto	na	>40	negative	NC/PT/95	>40	negative	0.102	0.177	0.075	negative
NC/KR/126	2022-04-21	Capra aegagrus hircus	red sokoto	na	>40	negative	NC/PT/95	>40	negative	0.243	0.192	-0.051	negative
NC/KR/127	2022-04-21	Capra aegagrus hircus	red sokoto	na	>40	negative	NC/PT/95	>40	negative	0.339	0.294	-0.045	negative
NC/KR/128	2022-04-21	Capra aegagrus hircus	red sokoto	na	>40	negative	NC/PT/95	>40	negative	0.218	0.23	0.012	negative
NC/KR/129	2022-04-21	Capra aegagrus hircus	red sokoto	na	>40	negative	NC/PT/96	>40	negative	0.12	0.151	0.031	negative
NC/KR/130	2022-04-21	Capra aegagrus hircus	red sokoto	na	>40	negative	NC/PT/96	>40	negative	0.144	0.341	0.197	negative
NC/KR/131	2022-04-21	Capra aegagrus hircus	red sokoto	na	>40	negative	NC/PT/96	>40	negative	0.192	0.214	0.022	negative
NC/KR/132	2022-04-21	Capra aegagrus hircus	red sokoto	na	>40	negative	NC/PT/96	>40	negative	0.106	0.111	0.005	negative
NC/KR/133	2022-04-21	Capra aegagrus hircus	red sokoto	na	>40	negative	NC/PT/96	>40	negative	0.253	0.554	0.301	positive
NC/KR/134	2022-04-21	Capra aegagrus hircus	red sokoto	na	>40	negative	NC/PT/97	>40	negative	0.912	0.819	-0.093	negative
NC/KR/135	2022-04-21	Capra aegagrus hircus	red sokoto	na	>40	negative	NC/PT/97	>40	negative	0.181	0.194	0.013	negative
NC/KR/136	2022-04-21	Capra aegagrus hircus	red sokoto	na	>40	negative	NC/PT/97	>40	negative	0.258	0.232	-0.026	negative
NC/KR/137	2022-04-21	Capra aegagrus hircus	red sokoto	na	>40	negative	NC/PT/97	>40	negative	0.217	0.381	0.164	negative
NC/KR/138	2022-04-21	Capra aegagrus hircus	red sokoto	na	>40	negative	NC/PT/97	>40	negative	0.176	0.202	0.026	negative
NC/KR/139	2022-04-21	Capra aegagrus hircus	red sokoto	na	>40	negative	NC/PT/97	>40	negative	0.107	0.168	0.061	negative
NC/KR/140	2022-04-21	Capra aegagrus hircus	red sokoto	na	>40	negative	NC/PT/98	>40	negative	0.212	0.395	0.183	negative
NC/KR/141	2022-04-21	Capra aegagrus hircus	red sokoto	na	>40	negative	NC/PT/98	>40	negative	0.178	0.224	0.046	negative
NC/KR/142	2022-04-21	Capra aegagrus hircus	red sokoto	na	>40	negative	NC/PT/98	>40	negative	0.129	0.137	0.008	negative
NC/KR/143	2022-04-21	Capra aegagrus hircus	red sokoto	na	>40	negative	NC/PT/98	>40	negative	0.865	0.67	-0.195	negative
NC/KR/144	2022-04-21	Bos taurus	white fulani	na	>40	negative	NC/PT/99	>40	negative	0.082	0.106	0.024	negative
NC/KR/145	2022-04-21	Bos taurus	white fulani	na	>40	negative	NC/PT/99	>40	negative	0.393	0.378	-0.015	negative
NC/KR/146	2022-04-21	Bos taurus	white fulani	na	>40	negative	NC/PT/99	>40	negative	0.42	0.333	-0.087	negative
NC/KR/147	2022-04-21	Bos taurus	white fulani	na	>40	negative	NC/PT/99	>40	negative	0.16	0.202	0.042	negative
NC/KR/148	2022-04-21	Bos taurus	white fulani	na	>40	negative	NC/PT/99	>40	negative	0.53	0.651	0.121	negative
NC/KR/149	2022-04-21	Bos taurus	white fulani	na	>40	negative	NC/PT/100	>40	negative	0.168	0.222	0.054	negative
NC/KR/150	2022-04-21	Bos taurus	white fulani	na	>40	negative	NC/PT/100	>40	negative	0.356	0.721	0.365	positive
NC/KR/151	2022-04-21	Bos taurus	white fulani	na	>40	negative	NC/PT/100	>40	negative	0.656	0.635	-0.021	negative
NC/KR/152	2022-04-21	Bos taurus	white fulani	na	>40	negative	NC/PT/100	>40	negative	0.307	0.361	0.054	negative
NC/KR/153	2022-04-21	Bos taurus	white fulani	na	>40	negative	NC/PT/100	>40	negative	0.259	0.287	0.028	negative
NC/KR/154	2022-04-21	Bos taurus	white fulani	na	>40	negative	NC/PT/101	>40	negative	0.447	0.456	0.009	negative
NC/KR/155	2022-04-21	Bos taurus	white fulani	na	>40	negative	NC/PT/101	>40	negative	0.863	0.815	-0.048	negative
NC/KR/156	2022-04-21	Bos taurus	white fulani	na	>40	negative	NC/PT/101	>40	negative	0.657	0.674	0.017	negative
NC/KR/157	2022-04-21	Bos taurus	white fulani	na	>40	negative	NC/PT/101	>40	negative	0.398	0.344	-0.054	negative
NC/KR/158	2022-04-21	Bos taurus	white fulani	na	>40	negative	NC/PT/101	>40	negative	0.308	0.428	0.12	negative
NC/KR/159	2022-09-20	Bos taurus	white fulani	f	>40	negative	NC/PT/01	>40	negative	0.661	1.936	1.275	positive
NC/KR/160	2022-09-20	Bos taurus	white fulani	m	>40	negative	NC/PT/01	>40	negative	0.189	0.318	0.129	negative
NC/KR/161	2022-09-20	Bos taurus	white fulani	m	>40	negative	NC/PT/01	>40	negative	0.254	0.312	0.058	negative
NC/KR/162	2022-09-20	Bos taurus	white fulani	m	>40	negative	NC/PT/01	>40	negative	1.475	1.439	-0.036	negative
NC/KR/163	2022-09-20	Bos taurus	white fulani	m	>40	negative	NC/PT/01	>40	negative	0.42	0.662	0.242	borderline
NC/KR/164	2022-09-20	Bos taurus	white fulani	f	>40	negative	NC/PT/02	>40	negative	0.367	0.453	0.086	negative
NC/KR/165	2022-09-20	Bos taurus	white fulani	f	>40	negative	NC/PT/02	>40	negative	0.53	0.609	0.079	negative
NC/KR/166	2022-09-20	Bos taurus	white fulani	f	>40	negative	NC/PT/02	>40	negative	1.435	1.056	-0.379	negative
NC/KR/167	2022-09-20	Bos taurus	white fulani	m	>40	negative	NC/PT/02	>40	negative	0.472	0.481	0.009	negative
NC/KR/168	2022-09-20	Bos taurus	white fulani	m	>40	negative	NC/PT/02	>40	negative	0.414	0.317	-0.097	negative
NC/KR/169	2022-09-20	Bos taurus	white fulani	f	>40	negative	NC/PT/03	>40	negative	0.69	0.625	0	negative
NC/KR/170	2022-09-20	Bos taurus	white fulani	f	>40	negative	NC/PT/03	>40	negative	0.352	0.625	0.273	negative
NC/KR/171	2022-09-20	Bos taurus	white fulani	m	>40	negative	NC/PT/03	>40	negative	0.592	1.11	0.518	borderline
NC/KR/172	2022-09-20	Bos taurus	white fulani	m	>40	negative	NC/PT/03	>40	negative	0.435	1.08	0.645	positive
NC/KR/173	2022-09-20	Bos taurus	white fulani	f	>40	negative	NC/PT/03	>40	negative	0.527	0.586	0.059	positive
NC/KR/174	2022-09-20	Ovis aries	Yankassa	f	>40	negative	NC/PT/04	>40	negative	0.593	0.117	-0.476	negative
NC/KR/175	2022-09-20	Capra aegagrus hircus	red sokoto	m	>40	negative	NC/PT/05	>40	negative	0.177	0.58	0.403	negative
NC/KR/176	2022-09-20	Capra aegagrus hircus	red sokoto	m	>40	negative	NC/PT/05	>40	negative	0.924	2.32	1.396	positive
NC/KR/177	2022-09-20	Capra aegagrus hircus	red sokoto	m	>40	negative	NC/PT/05	>40	negative	0.238	0.483	0.245	borderline
NC/KR/178	2022-09-20	Capra aegagrus hircus	red sokoto	m	>40	negative	NC/PT/05	>40	negative	0.116	0.203	0.087	negative
NC/KR/179	2022-09-20	Capra aegagrus hircus	red sokoto	m	>40	negative	NC/PT/05	>40	negative	0.517	0.588	0.071	negative
NC/KR/180	2022-09-20	Capra aegagrus hircus	red sokoto	f	>40	negative	NC/PT/06	>40	negative	0.237	1.143	0.906	positive
NC/KR/181	2022-09-20	Capra aegagrus hircus	red sokoto	m	>40	negative	NC/PT/06	>40	negative	0.369	1.405	1.036	positive
NC/KR/182	2022-09-20	Capra aegagrus hircus	red sokoto	m	>40	negative	NC/PT/06	>40	negative	0.208	0.32	0.112	negative
NC/KR/183	2022-09-20	Capra aegagrus hircus	red sokoto	m	>40	negative	NC/PT/06	>40	negative	0.651	0.266	-0.385	negative
NC/KR/184	2022-09-20	Capra aegagrus hircus	red sokoto	m	>40	negative	NC/PT/06	>40	negative	0.178	0.33	0.152	negative
NC/KR/185	2022-09-20	Capra aegagrus hircus	red sokoto	m	>40	negative	NC/PT/07	>40	negative	0.986	0.998	0.012	negative
NC/KR/186	2022-09-20	Capra aegagrus hircus	red sokoto	m	>40	negative	NC/PT/07	>40	negative	0.322	0.698	0.376	positive
NC/KR/187	2022-09-21	Bos taurus	white fulani	f	>40	negative	NC/PT/08	>40	negative	2.715	2.083	-0.632	negative
NC/KR/188	2022-09-21	Bos taurus	white fulani	f	>40	negative	NC/PT/08	>40	negative	0.262	0.267	0.005	negative
NC/KR/189	2022-09-21	Bos taurus	white fulani	f	>40	negative	NC/PT/08	>40	negative	0.504	0.977	0.473	positive
NC/KR/190	2022-09-21	Bos taurus	white fulani	m	>40	negative	NC/PT/08	>40	negative	na	na	na	na
NC/KR/191	2022-09-21	Bos taurus	white fulani	m	>40	negative	NC/PT/08	>40	negative	1.668	1.231	-0.437	negative
NC/KR/192	2022-09-21	Bos taurus	white fulani	m	>40	negative	NC/PT/09	>40	negative	1.898	0.992	-0.906	negative
NC/KR/193	2022-09-21	Bos taurus	white fulani	m	>40	negative	NC/PT/09	>40	negative	2.595	1.987	-0.608	negative
NC/KR/194	2022-09-21	Bos taurus	white fulani	f	>40	negative	NC/PT/09	>40	negative	2.402	1.177	-1.225	negative
NC/KR/195	2022-09-21	Bos taurus	white fulani	f	>40	negative	NC/PT/09	>40	negative	1.745	1.304	-0.441	negative
NC/KR/196	2022-09-21	Bos taurus	white fulani	f	>40	negative	NC/PT/09	>40	negative	0.617	0.71	0.093	negative
NC/KR/197	2022-09-21	Bos taurus	white fulani	f	>40	negative	NC/PT/10	>40	negative	1.094	0.887	-0.207	negative
NC/KR/198	2022-09-21	Bos taurus	white fulani	f	>40	negative	NC/PT/10	>40	negative	0.543	1.059	0.516	positive
NC/KR/199	2022-09-21	Bos taurus	white fulani	m	>40	negative	NC/PT/10	>40	negative	3.728	3.71	-0.018	negative
NC/KR/200	2022-09-21	Bos taurus	white fulani	m	>40	negative	NC/PT/10	>40	negative	0.231	0.678	0.447	positive
NC/KR/201	2022-09-21	Bos taurus	white fulani	f	>40	negative	NC/PT/10	>40	negative	1.986	2.05	0.064	negative
NC/KR/202	2022-09-21	Capra aegagrus hircus	red sokoto	m	>40	negative	NC/PT/07	>40	negative	1.52	1.353	-0.167	negative
NC/KR/203	2022-09-21	Capra aegagrus hircus	red sokoto	m	>40	negative	NC/PT/07	>40	negative	0.358	0.46	0.102	negative
NC/KR/204	2022-09-21	Ovis aries	yankassa	m	>40	negative	NC/PT/04	>40	negative	0.249	0.633	0.384	positive
NC/KR/205	2022-09-21	Capra aegagrus hircus	red sokoto	m	>40	negative	NC/PT/11	>40	negative	0.311	0.566	0.255	borderline
NC/KR/206	2022-09-21	Capra aegagrus hircus	red sokoto	m	>40	negative	NC/PT/11	>40	negative	0.516	1.169	0.653	positive
NC/KR/207	2022-09-21	Ovis aries	Yankassa	f	>40	negative	NC/PT/04	>40	negative	2.056	1.895	-0.161	negative
NC/KR/208	2022-09-21	Capra aegagrus hircus	red sokoto	f	>40	negative	NC/PT/11	>40	negative	0.55	0.844	0.294	borderline
NC/KR/209	2022-09-21	Capra aegagrus hircus	red sokoto	m	>40	negative	NC/PT/11	>40	negative	0.445	0.978	0.533	positive
NC/KR/210	2022-09-21	Capra aegagrus hircus	red sokoto	m	>40	negative	NC/PT/11	>40	negative	0.99	0.662	-0.328	negative
NC/KR/211	2022-09-21	Capra aegagrus hircus	red sokoto	m	>40	negative	NC/PT/12	>40	negative	0.388	0.665	0.277	borderline
NC/KR/212	2022-09-21	Capra aegagrus hircus	red sokoto	m	>40	negative	NC/PT/12	>40	negative	0.445	0.64	0.195	negative
NC/KR/213	2022-09-21	Capra aegagrus hircus	red sokoto	m	>40	negative	NC/PT/12	>40	negative	0.237	0.615	0.378	positive
NC/KR/214	2022-09-21	Capra aegagrus hircus	red sokoto	m	>40	negative	NC/PT/12	>40	negative	0.735	1.638	0.903	positive
NC/KR/215	2022-09-21	Capra aegagrus hircus	red sokoto	m	>40	negative	NC/PT/12	>40	negative	2.307	2.816	0.509	positive
NC/KR/216	2022-09-21	Capra aegagrus hircus	red sokoto	m	>40	negative	NC/PT/12	>40	negative	0.747	1.101	0.354	positive
NC/KR/217	2022-09-22	Bos taurus	white fulani	f	>40	negative	NC/PT/13	>40	negative	0.922	0.924	0.002	negative
NC/KR/218	2022-09-22	Bos taurus	white fulani	m	>40	negative	NC/PT/13	>40	negative	0.582	0.763	0.181	negative
NC/KR/219	2022-09-22	Bos taurus	white fulani	f	>40	negative	NC/PT/13	>40	negative	1.641	1.419	-0.222	negative
NC/KR/220	2022-09-22	Bos taurus	white fulani	f	>40	negative	NC/PT/13	>40	negative	1.432	1.196	-0.236	negative
NC/KR/221	2022-09-22	Bos taurus	white fulani	m	>40	negative	NC/PT/13	>40	negative	1.717	1.402	-0.315	negative
NC/KR/222	2022-09-22	Bos taurus	white fulani	m	>40	negative	NC/PT/14	>40	negative	0.75	1.105	0.355	positive
NC/KR/223	2022-09-22	Bos taurus	white fulani	f	>40	negative	NC/PT/14	>40	negative	3.437	2.952	-0.485	negative
NC/KR/224	2022-09-22	Bos taurus	white fulani	f	>40	negative	NC/PT/14	>40	negative	1.082	0.649	-0.433	negative
NC/KR/225	2022-09-22	Bos taurus	white fulani	f	>40	negative	NC/PT/14	>40	negative	0.618	0.777	0.159	negative
NC/KR/226	2022-09-22	Bos taurus	white fulani	m	>40	negative	NC/PT/14	>40	negative	1.599	1.688	0.089	negative
NC/KR/227	2022-09-22	Bos taurus	white fulani	f	>40	negative	NC/PT/15	>40	negative	0.33	0.516	0.186	negative
NC/KR/228	2022-09-22	Bos taurus	white fulani	f	>40	negative	NC/PT/15	>40	negative	0.453	0.505	0.052	negative
NC/KR/229	2022-09-22	Bos taurus	white fulani	m	>40	negative	NC/PT/15	>40	negative	0.772	1.433	0.661	positive
NC/KR/230	2022-09-22	Bos taurus	white fulani	f	>40	negative	NC/PT/15	>40	negative	0.96	0.835	-0.125	negative
NC/KR/231	2022-09-22	Bos taurus	white fulani	f	>40	negative	NC/PT/15	>40	negative	1.214	1.288	0.074	negative
NC/KR/232	2022-09-22	Capra aegagrus hircus	red sokoto	m	>40	negative	NC/PT/16	>40	negative	1.271	1.127	-0.1444	negative
NC/KR/233	2022-09-22	Capra aegagrus hircus	red sokoto	f	>40	negative	NC/PT/16	>40	negative	0.24	0.167	-0.073	negative
NC/KR/234	2022-09-22	Capra aegagrus hircus	red sokoto	m	>40	negative	NC/PT/16	>40	negative	0.271	1.298	1.027	positive
NC/KR/235	2022-09-22	Capra aegagrus hircus	red sokoto	m	>40	negative	NC/PT/16	>40	negative	0.592	0.918	0.326	positive
NC/KR/236	2022-09-22	Capra aegagrus hircus	red sokoto	m	>40	negative	NC/PT/16	>40	negative	0.375	0.629	0.254	borderline
NC/KR/237	2022-09-22	Capra aegagrus hircus	red sokoto	m	>40	negative	NC/PT/17	>40	negative	0.486	0.365	-0.121	negative
NC/KR/238	2022-09-22	Capra aegagrus hircus	red sokoto	m	>40	negative	NC/PT/17	>40	negative	0.472	1.533	1.061	positive
NC/KR/239	2022-09-22	Capra aegagrus hircus	red sokoto	f	>40	negative	NC/PT/17	>40	negative	0.306	0.532	0.226	borderline
NC/KR/240	2022-09-22	Capra aegagrus hircus	red sokoto	m	>40	negative	NC/PT/17	>40	negative	na	na	na	na
NC/KR/241	2022-09-22	Capra aegagrus hircus	red sokoto	m	>40	negative	NC/PT/17	>40	negative	0.296	0.286	-0.01	negative
NC/KR/242	2022-09-22	Capra aegagrus hircus	red sokoto	m	>40	negative	NC/PT/18	>40	negative	0.403	0.899	0.496	positive
NC/KR/243	2022-09-22	Capra aegagrus hircus	red sokoto	m	>40	negative	NC/PT/18	>40	negative	0.783	1.532	0.749	positive
NC/KR/244	2022-09-22	Capra aegagrus hircus	red sokoto	m	>40	negative	NC/PT/18	>40	negative	3.772	3.752	-0.02	negative
NC/KR/245	2022-09-22	Ovis aries	Yankassa	f	>40	negative	NC/PT/18	>40	negative	0.7	0.577	-0.123	negative
NC/KR/246	2022-09-22	Capra aegagrus hircus	red sokoto	m	>40	negative	NC/PT/19	>40	negative	2.486	2.193	-0.293	negative
NC/KR/247	2022-09-23	Bos taurus	white fulani	m	>40	negative	NC/PT/20	>40	negative	2.912	1.626	-1.286	negative
NC/KR/248	2022-09-23	Bos taurus	white fulani	f	>40	negative	NC/PT/20	>40	negative	0.659	0.86	0.201	borderline
NC/KR/249	2022-09-23	Bos taurus	white fulani	m	>40	negative	NC/PT/20	>40	negative	1.008	1.55	0.542	positive
NC/KR/250	2022-09-23	Bos taurus	white fulani	m	>40	negative	NC/PT/20	>40	negative	0.541	0.774	0.233	borderline
NC/KR/251	2022-09-23	Bos taurus	white fulani	m	>40	negative	NC/PT/20	>40	negative	0.86	2.679	1.819	positive
NC/KR/252	2022-09-23	Bos taurus	white fulani	f	>40	negative	NC/PT/21	>40	negative	2.329	1.462	-0.867	negative
NC/KR/253	2022-09-23	Bos taurus	white fulani	f	>40	negative	NC/PT/21	>40	negative	1.05	0.664	-0.386	negative
NC/KR/254	2022-09-23	Bos taurus	white fulani	m	>40	negative	NC/PT/21	>40	negative	0.272	0.575	0.303	positive
NC/KR/255	2022-09-23	Bos taurus	white fulani	f	>40	negative	NC/PT/21	>40	negative	1.21	0.86	-0.35	negative
NC/KR/256	2022-09-23	Bos taurus	white fulani	f	>40	negative	NC/PT/21	>40	negative	1.15	0.894	-0.35	negative
NC/KR/257	2022-09-23	Bos taurus	white fulani	m	>40	negative	NC/PT/22	>40	negative	1.462	1.244	-0.218	negative
NC/KR/258	2022-09-23	Bos taurus	white fulani	m	>40	negative	NC/PT/22	>40	negative	0.968	0.721	-0.247	negative
NC/KR/259	2022-09-23	Bos taurus	white fulani	m	>40	negative	NC/PT/22	>40	negative	0.674	0.633	-0.041	negative
NC/KR/260	2022-09-23	Bos taurus	white fulani	m	>40	negative	NC/PT/22	>40	negative	0.921	0.957	0.026	negative
NC/KR/261	2022-09-23	Bos taurus	white fulani	m	>40	negative	NC/PT/22	>40	negative	0.8	0.946	0.146	negative
NC/KR/262	2022-09-23	Capra aegagrus hircus	red sokoto	m	>40	negative	NC/PT/19	>40	negative	0.34	0.711	0.371	positive
NC/KR/263	2022-09-23	Capra aegagrus hircus	red sokoto	f	>40	negative	NC/PT/19	>40	negative	0.512	0.426	-0.086	negative
NC/KR/264	2022-09-23	Capra aegagrus hircus	red sokoto	f	>40	negative	NC/PT/19	>40	negative	0.178	0.283	0.105	negative
NC/KR/265	2022-09-23	Capra aegagrus hircus	red sokoto	m	>40	negative	NC/PT/19	>40	negative	0.305	0.543	0.238	borderline
NC/KR/266	2022-09-23	Capra aegagrus hircus	red sokoto	m	>40	negative	NC/PT/23	>40	negative	1.119	1.332	0.213	borderline
NC/KR/267	2022-09-23	Capra aegagrus hircus	red sokoto	m	>40	negative	NC/PT/23	>40	negative	0.317	0.378	0.061	negative
NC/KR/268	2022-09-23	Capra aegagrus hircus	red sokoto	f	>40	negative	NC/PT/23	>40	negative	0.965	1.762	0.797	positive
NC/KR/269	2022-09-23	Capra aegagrus hircus	red sokoto	f	>40	negative	NC/PT/23	>40	negative	1.091	0.994	-0.097	negative
NC/KR/270	2022-09-23	Capra aegagrus hircus	red sokoto	m	>40	negative	NC/PT/23	>40	negative	0.704	0.814	0.11	negative
NC/KR/271	2022-09-23	Capra aegagrus hircus	red sokoto	f	>40	negative	NC/PT/24	>40	negative	0.603	0.728	0.125	negative
NC/KR/272	2022-09-23	Ovis aries	Yankassa	m	>40	negative	NC/PT/25	>40	negative	0.985	1.072	0.087	positive
NC/KR/273	2022-09-23	Ovis aries	Yankassa	m	>40	negative	NC/PT/25	>40	negative	0.221	0.931	0.71	negative
NC/KR/274	2022-09-23	Capra aegagrus hircus	red sokoto	m	>40	negative	NC/PT/24	>40	negative	0.653	0.494	-0.159	negative
NC/KR/275	2022-09-23	Capra aegagrus hircus	red sokoto	m	>40	negative	NC/PT/24	>40	negative	0.454	0.378	-0.076	negative
NC/KR/276	2022-09-23	Capra aegagrus hircus	red sokoto	m	>40	negative	NC/PT/24	>40	negative	0.505	0.371	-0.134	negative
NC/KR/277	2022-09-24	Bos taurus	white fulani	m	>40	negative	NC/PT/26	>40	negative	1.642	1.091	-0.551	negative
NC/KR/278	2022-09-24	Bos taurus	white fulani	m	>40	negative	NC/PT/26	>40	negative	1.589	1.176	-0.413	negative
NC/KR/279	2022-09-24	Bos taurus	white fulani	m	>40	negative	NC/PT/26	>40	negative	0.53	0.543	0.013	negative
NC/KR/280	2022-09-24	Bos taurus	white fulani	m	>40	negative	NC/PT/26	>40	negative	0.842	0.749	-0.093	negative
NC/KR/281	2022-09-24	Bos taurus	white fulani	m	>40	negative	NC/PT/26	>40	negative	0.715	0.796	0.081	negative
NC/KR/282	2022-09-24	Bos taurus	white fulani	m	>40	negative	NC/PT/27	>40	negative	1.341	1.49	0.149	negative
NC/KR/283	2022-09-24	Bos taurus	white fulani	m	>40	negative	NC/PT/27	>40	negative	0.759	0.769	0.01	negative
NC/KR/284	2022-09-24	Bos taurus	white fulani	m	>40	negative	NC/PT/27	>40	negative	1.525	1.605	0.08	negative
NC/KR/285	2022-09-24	Bos taurus	white fulani	f	>40	negative	NC/PT/27	>40	negative	1.063	0.984	-0.079	negative
NC/KR/286	2022-09-24	Bos taurus	white fulani	f	>40	negative	NC/PT/27	>40	negative	0.897	1.099	0.202	borderline
NC/KR/287	2022-09-24	Bos taurus	white fulani	f	>40	negative	NC/PT/28	>40	negative	0.784	3.203	2.419	positive
NC/KR/288	2022-09-24	Bos taurus	white fulani	m	>40	negative	NC/PT/28	>40	negative	0.63	0.643	0.013	negative
NC/KR/289	2022-09-24	Bos taurus	white fulani	f	>40	negative	NC/PT/28	>40	negative	1.136	2.283	1.147	positive
NC/KR/290	2022-09-24	Bos taurus	white fulani	m	>40	negative	NC/PT/28	>40	negative	0.977	0.74	-0.237	negative
NC/KR/291	2022-09-24	Bos taurus	white fulani	f	>40	negative	NC/PT/28	>40	negative	0.546	0.406	-0.14	negative
NC/KR/292	2022-09-24	Capra aegagrus hircus	red sokoto	m	>40	negative	NC/PT/29	>40	negative	0.392	0.61	0.218	borderline
NC/KR/293	2022-09-24	Capra aegagrus hircus	red sokoto	m	>40	negative	NC/PT/29	>40	negative	0.536	0.508	-0.028	negative
NC/KR/294	2022-09-24	Capra aegagrus hircus	red sokoto	m	>40	negative	NC/PT/29	>40	negative	0.281	0.399	0.118	negative
NC/KR/295	2022-09-24	Capra aegagrus hircus	red sokoto	m	>40	negative	NC/PT/29	>40	negative	0.835	0.794	-0.041	negative
NC/KR/296	2022-09-24	Capra aegagrus hircus	red sokoto	m	>40	negative	NC/PT/29	>40	negative	0.422	1.127	0.705	positive
NC/KR/297	2022-09-24	Capra aegagrus hircus	red sokoto	f	>40	negative	NC/PT/30	>40	negative	0.352	0.737	0.385	positive
NC/KR/298	2022-09-24	Capra aegagrus hircus	red sokoto	m	>40	negative	NC/PT/30	>40	negative	1.392	1.391	-0.001	negative
NC/KR/299	2022-09-24	Capra aegagrus hircus	red sokoto	f	>40	negative	NC/PT/30	>40	negative	0.483	1.981	1.498	positive
NC/KR/300	2022-09-24	Capra aegagrus hircus	red sokoto	f	>40	negative	NC/PT/30	>40	negative	0.621	0.932	0.311	positive
NC/KR/301	2022-09-24	Capra aegagrus hircus	red sokoto	m	>40	negative	NC/PT/30	>40	negative	0.466	1.352	0.886	positive
NC/KR/302	2022-09-24	Capra aegagrus hircus	red sokoto	f	>40	negative	NC/PT/31	>40	negative	3.697	3.446	-0.251	negative
NC/KR/303	2022-09-24	Capra aegagrus hircus	red sokoto	f	>40	negative	NC/PT/31	>40	negative	0.592	0.599	0.007	negative
NC/KR/304	2022-09-24	Capra aegagrus hircus	red sokoto	m	35.52	questionable	NC/PT/31	>40	negative	0.319	0.505	0.186	negative
NC/KR/305	2022-09-24	Capra aegagrus hircus	red sokoto	m	>40	negative	NC/PT/31	>40	negative	0.79	0.623	-0.167	negative
NC/KR/306	2022-09-24	Capra aegagrus hircus	red sokoto	m	>40	negative	NC/PT/31	>40	negative	0.555	0.842	0.287	negative
NC/KR/307	2022-09-26	Bos taurus	white fulani	m	>40	negative	NC/PT/32	>40	negative	1.717	1.486	-0.231	negative
NC/KR/308	2022-09-26	Bos taurus	white fulani	f	>40	negative	NC/PT/32	>40	negative	1.001	0.876	-0.125	negative
NC/KR/309	2022-09-26	Bos taurus	white fulani	f	>40	negative	NC/PT/32	>40	negative	1.682	1.393	-0.289	negative
NC/KR/310	2022-09-26	Bos taurus	white fulani	f	>40	negative	NC/PT/32	>40	negative	0.36	0.293	-0.067	negative
NC/KR/311	2022-09-26	Bos taurus	white fulani	m	>40	negative	NC/PT/32	>40	negative	0.859	0.7	-0.159	negative
NC/KR/312	2022-09-26	Bos taurus	white fulani	f	>40	negative	NC/PT/33	>40	negative	1.068	0.996	-0.072	negative
NC/KR/313	2022-09-26	Bos taurus	white fulani	f	>40	negative	NC/PT/33	>40	negative	0.873	1.177	0.304	positive
NC/KR/314	2022-09-26	Bos taurus	white fulani	m	>40	negative	NC/PT/33	>40	negative	0.441	0.533	0.092	negative
NC/KR/315	2022-09-26	Bos taurus	white fulani	f	>40	negative	NC/PT/33	>40	negative	1.074	0.892	-0.182	negative
NC/KR/316	2022-09-26	Bos taurus	white fulani	f	>40	negative	NC/PT/33	>40	negative	1.673	1.18	-0.493	negative
NC/KR/317	2022-09-26	Bos taurus	white fulani	m	>40	negative	NC/PT/34	>40	negative	0.476	3.655	3.179	positive
NC/KR/318	2022-09-26	Bos taurus	white fulani	m	>40	negative	NC/PT/34	>40	negative	0.824	0.597	-0.227	negative
NC/KR/319	2022-09-26	Bos taurus	white fulani	m	>40	negative	NC/PT/34	>40	negative	0.896	1.078	0.182	negative
NC/KR/320	2022-09-26	Bos taurus	white fulani	m	>40	negative	NC/PT/34	>40	negative	1.662	2.279	0.617	positive
NC/KR/321	2022-09-26	Bos taurus	white fulani	f	>40	negative	NC/PT/34	>40	negative	1.173	1.091	-0.082	negative
NC/KR/322	2022-09-26	Capra aegagrus hircus	red sokoto	m	>40	negative	NC/PT/35	>40	negative	0.49	1.056	0.566	negative
NC/KR/323	2022-09-26	Capra aegagrus hircus	red sokoto	m	>40	negative	NC/PT/35	>40	negative	0.407	1.046	0.639	positive
NC/KR/324	2022-09-26	Capra aegagrus hircus	red sokoto	m	>40	negative	NC/PT/35	>40	negative	0.383	0.357	-0.026	negative
NC/KR/325	2022-09-26	Capra aegagrus hircus	red sokoto	m	>40	negative	NC/PT/35	>40	negative	0.512	0.412	-0.1	negative
NC/KR/326	2022-09-26	Capra aegagrus hircus	red sokoto	f	>40	negative	NC/PT/35	>40	negative	1.317	0.796	-0.521	negative
NC/KR/327	2022-09-26	Capra aegagrus hircus	red sokoto	m	>40	negative	NC/PT/36	>40	negative	0.414	0.502	0.088	negative
NC/KR/328	2022-09-26	Capra aegagrus hircus	red sokoto	f	>40	negative	NC/PT/36	>40	negative	0.779	1.457	0.678	positive
NC/KR/329	2022-09-26	Capra aegagrus hircus	red sokoto	m	>40	negative	NC/PT/36	>40	negative	na	na	na	na
NC/KR/330	2022-09-26	Ovis aries	Yankassa	f	>40	negative	NC/PT/25	>40	negative	0.896	0.893	-0.003	negative
NC/KR/331	2022-09-26	Capra aegagrus hircus	red sokoto	m	>40	negative	na	na	na	0.704	0.567	-0.137	negative
NC/KR/332	2022-09-26	Capra aegagrus hircus	red sokoto	m	>40	negative	NC/PT/37	>40	negative	0.165	0.503	0.332	positive
NC/KR/333	2022-09-26	Capra aegagrus hircus	red sokoto	m	>40	negative	NC/PT/37	>40	negative	1.254	1.392	0.138	negative
NC/KR/334	2022-09-26	Capra aegagrus hircus	red sokoto	m	>40	negative	NC/PT/37	>40	negative	1.101	1.133	0.032	negative
NC/KR/335	2022-09-27	Bos taurus	white fulani	m	>40	negative	NC/PT/38	>40	negative	0.512	0.905	0.393	positive
NC/KR/336	2022-09-27	Bos taurus	white fulani	m	>40	negative	NC/PT/38	>40	negative	1.614	1.432	-0.182	negative
NC/KR/337	2022-09-27	Bos taurus	white fulani	f	>40	negative	NC/PT/38	>40	negative	0.987	0.588	-0.399	negative
NC/KR/338	2022-09-27	Bos taurus	white fulani	m	>40	negative	NC/PT/38	>40	negative	1.555	0.983	-0.572	negative
NC/KR/339	2022-09-27	Bos taurus	white fulani	m	>40	negative	NC/PT/38	>40	negative	0.405	0.466	0.061	negative
NC/KR/340	2022-09-27	Bos taurus	white fulani	m	>40	negative	NC/PT/39	>40	negative	0.711	0.981	0.27	borderline
NC/KR/341	2022-09-27	Bos taurus	white fulani	f	>40	negative	NC/PT/39	>40	negative	1.049	0.712	-0.337	negative
NC/KR/342	2022-09-27	Bos taurus	white fulani	m	>40	negative	NC/PT/39	>40	negative	0.926	0.892	-0.034	negative
NC/KR/343	2022-09-27	Bos taurus	white fulani	f	>40	negative	NC/PT/39	>40	negative	0.893	0.825	-0.068	negative
NC/KR/344	2022-09-27	Bos taurus	white fulani	f	>40	negative	NC/PT/39	>40	negative	0.978	1.217	0.239	borderline
NC/KR/345	2022-09-27	Bos taurus	white fulani	f	>40	negative	NC/PT/40	>40	negative	0.477	1.305	0.828	positive
NC/KR/346	2022-09-27	Bos taurus	white fulani	m	>40	negative	NC/PT/40	>40	negative	1.067	0.807	-0.26	negative
NC/KR/347	2022-09-27	Bos taurus	white fulani	f	>40	negative	NC/PT/40	>40	negative	1.256	1.794	0.538	positive
NC/KR/348	2022-09-27	Bos taurus	white fulani	f	>40	negative	NC/PT/40	>40	negative	0.898	1.463	0.565	positive
NC/KR/349	2022-09-27	Bos taurus	white fulani	f	>40	negative	NC/PT/40	>40	negative	1.065	1.47	0.405	positive
NC/KR/350	2022-09-27	Capra aegagrus hircus	red sokoto	f	>40	negative	NC/PT/41	>40	negative	0.498	2.162	1.664	negative
NC/KR/351	2022-09-27	Capra aegagrus hircus	red sokoto	f	>40	negative	NC/PT/41	>40	negative	0.441	1.09	0.649	positive
NC/KR/352	2022-09-27	Capra aegagrus hircus	red sokoto	f	>40	negative	NC/PT/41	>40	negative	0.411	0.361	-0.05	negative
NC/KR/353	2022-09-27	Capra aegagrus hircus	red sokoto	f	>40	negative	NC/PT/41	>40	negative	0.581	0.927	0.346	positive
NC/KR/354	2022-09-27	Capra aegagrus hircus	red sokoto	f	35.26	questionable	NC/PT/41	>40	negative	0.391	0.437	0.046	negative
NC/KR/355	2022-09-27	Capra aegagrus hircus	red sokoto	f	>40	negative	NC/PT/42	>40	negative	0.237	1.159	0.922	positive
NC/KR/356	2022-09-27	Capra aegagrus hircus	red sokoto	m	>40	negative	NC/PT/42	>40	negative	1.24	1.839	0.599	positive
NC/KR/357	2022-09-27	Capra aegagrus hircus	red sokoto	f	>40	negative	NC/PT/42	>40	negative	0.9	1.554	0.654	positive
NC/KR/358	2022-09-27	Capra aegagrus hircus	red sokoto	m	>40	negative	NC/PT/42	>40	negative	0.749	1.144	0.395	positive
NC/KR/359	2022-09-27	Capra aegagrus hircus	red sokoto	m	>40	negative	NC/PT/42	>40	negative	0.312	0.403	0.091	negative
NC/KR/360	2022-09-27	Capra aegagrus hircus	red sokoto	m	>40	negative	NC/PT/43	>40	negative	0.147	0.249	0.102	negative
NC/KR/361	2022-09-27	Capra aegagrus hircus	red sokoto	f	>40	negative	NC/PT/43	>40	negative	0.158	0.625	0.467	positive
NC/KR/362	2022-09-27	Capra aegagrus hircus	red sokoto	f	>40	negative	NC/PT/43	>40	negative	2.34	2.873	0.533	positive
NC/KR/363	2022-09-27	Capra aegagrus hircus	red sokoto	f	>40	negative	NC/PT/43	>40	negative	2.96	2.93	-0.03	negative
NC/KR/364	2022-09-27	Capra aegagrus hircus	red sokoto	m	>40	negative	NC/PT/43	>40	negative	0.308	0.673	0.365	positive
NC/KR/365	2022-09-27	Ovis aries	Yankassa	f	>40	negative	NC/PT/44	>40	negative	0.49	0.472	-0.018	negative
NC/KR/366	2022-09-27	Ovis aries	Yankassa	f	>40	negative	NC/PT/44	>40	negative	0.26	0.153	-0.107	negative
NC/KR/367	2022-09-27	Ovis aries	Yankassa	f	>40	negative	NC/PT/44	>40	negative	0.382	0.208	-0.174	negative
NC/KR/368	2022-09-27	Capra aegagrus hircus	red sokoto	m	>40	negative	NC/PT/45	>40	negative	0.295	0.205	-0.09	negative
NC/KR/369	2022-09-28	Bos taurus	white fulani	m	>40	negative	NC/PT/46	>40	negative	1.27	0.903	-0.367	negative
NC/KR/370	2022-09-28	Bos taurus	white fulani	f	>40	negative	NC/PT/46	>40	negative	0.35	0.292	-0.058	negative
NC/KR/371	2022-09-28	Bos taurus	white fulani	m	>40	negative	NC/PT/46	>40	negative	0.938	0.465	-0.473	negative
NC/KR/372	2022-09-28	Bos taurus	white fulani	f	>40	negative	NC/PT/46	>40	negative	0.43	0.27	-0.16	negative
NC/KR/373	2022-09-28	Bos taurus	white fulani	m	>40	negative	NC/PT/46	>40	negative	0.309	0.775	0.466	positive
NC/KR/374	2022-09-28	Bos taurus	white fulani	m	>40	negative	NC/PT/47	>40	negative	0.21	0.467	0.257	borderline
NC/KR/375	2022-09-28	Bos taurus	white fulani	m	>40	negative	NC/PT/47	>40	negative	0.507	0.631	0.124	negative
NC/KR/376	2022-09-28	Bos taurus	white fulani	f	>40	negative	NC/PT/47	>40	negative	0.283	0.289	0.006	negative
NC/KR/377	2022-09-28	Bos taurus	white fulani	m	>40	negative	NC/PT/47	>40	negative	0.436	0.354	-0.082	negative
NC/KR/378	2022-09-28	Bos taurus	white fulani	m	>40	negative	NC/PT/47	>40	negative	0.845	0.969	0.124	negative
NC/KR/379	2022-09-28	Bos taurus	white fulani	m	>40	negative	NC/PT/48	>40	negative	0.269	0.293	0.024	negative
NC/KR/380	2022-09-28	Bos taurus	white fulani	m	>40	negative	NC/PT/48	>40	negative	0.231	0.484	0.253	borderline
NC/KR/381	2022-09-28	Bos taurus	white fulani	m	>40	negative	NC/PT/48	>40	negative	0.208	0.404	0.196	negative
NC/KR/382	2022-09-28	Bos taurus	white fulani	m	>40	negative	NC/PT/48	>40	negative	0.41	0.304	-0.106	negative
NC/KR/383	2022-09-28	Bos taurus	white fulani	m	>40	negative	NC/PT/48	>40	negative	0.244	0.382	0.138	negative
NC/KR/384	2022-09-28	Capra aegagrus hircus	red sokoto	m	>40	negative	NC/PT/45	>40	negative	1.117	0.468	-0.649	negative
NC/KR/385	2022-09-28	Capra aegagrus hircus	red sokoto	m	>40	negative	NC/PT/45	>40	negative	0.614	0.372	-0.242	negative
NC/KR/386	2022-09-28	Capra aegagrus hircus	red sokoto	m	>40	negative	NC/PT/45	>40	negative	0.058	0.058	0	negative
NC/KR/387	2022-09-28	Capra aegagrus hircus	red sokoto	m	>40	negative	NC/PT/45	>40	negative	0.357	0.363	0.006	negative
NC/KR/388	2022-09-28	Capra aegagrus hircus	red sokoto	m	>40	negative	NC/PT/45	>40	negative	0.682	0.69	0.008	negative
NC/KR/389	2022-09-28	Ovis aries	Yankassa	f	>40	negative	NC/PT/49	>40	negative	0.165	0.165	0	negative
NC/KR/390	2022-09-28	Ovis aries	Yankassa	f	>40	negative	NC/PT/49	>40	negative	0.19	0.231	0.041	negative
NC/KR/391	2022-09-28	Ovis aries	Yankassa	f	>40	negative	NC/PT/49	>40	negative	0.231	0.36	0.129	negative
NC/KR/392	2022-09-28	Ovis aries	Yankassa	f	>40	negative	NC/PT/49	>40	negative	0.412	0.43	0.018	negative
NC/KR/393	2022-09-28	Ovis aries	Yankassa	f	>40	negative	NC/PT/50	>40	negative	0.366	0.89	0.524	positive
NC/KR/394	2022-09-28	Ovis aries	Yankassa	f	>40	negative	NC/PT/50	>40	negative	0.249	0.253	0.004	negative
NC/KR/395	2022-09-28	Ovis aries	Yankassa	f	>40	negative	NC/PT/50	>40	negative	0.282	0.225	-0.057	negative
NC/KR/396	2022-09-28	Ovis aries	Yankassa	f	>40	negative	NC/PT/50	>40	negative	0.202	0.338	0.136	negative
NC/KR/397	2022-09-28	Ovis aries	Yankassa	f	>40	negative	NC/PT/50	>40	negative	0.138	0.176	0.038	negative
NC/KR/398	2022-09-28	Capra aegagrus hircus	red sokoto	f	>40	negative	NC/PT/51	>40	negative	0.204	0.261	0.057	negative
NC/KR/399	2022-09-28	Capra aegagrus hircus	red sokoto	f	>40	negative	NC/PT/51	>40	negative	0.168	0.153	-0.015	negative
