# Supplementary material for: Negotiating cohabitation in a Nigerian abattoir: One Health perspectives of human-animal-ecosystem interactions examined in the light of the SARS-CoV-2 pandemic
Source: One Health Outlook. 2025 Jul 16;7:37. doi: 10.1186/s42522-025-00161-9 (PMC12265145; doi:10.1186/s42522-025-00161-9)
Supplement: Supplementary file 2 — Supplementary Material 2 [file 42522_2025_161_MOESM2_ESM.xlsx]

## Sheet: Tabelle1
Supplement 2 - dogs
animal information						ELISA SarsCov-2
animal_ID	date	species	ownership	age group	sex	OD_blank	OD_coated	OD_corrected	interpretation
NC/KR/I.ABT.0/1	2022-09-29	Canis lupus familiaris	butcher_1	adult	m	0.573	0.863	0.29	borderline
NC/KR/I.ABT.0/2	2022-09-29	Canis lupus familiaris	butcher_2	adult	m	0.588	1.217	0.629	positive
NC/KR/I.ABT.0/3	2022-09-29	Canis lupus familiaris	butcher_3	adult	m	0.558	0.943	0.385	positive
NC/KR/I.ABT.0/4	2022-09-29	Canis lupus familiaris	butcher_4	adult	m	0.852	2.319	1.467	positive
NC/KR/I.ABT.0/5	2022-09-29	Canis lupus familiaris	butcher_4	adult	m	1.11	1.071	-0.074	negative
NC/KR/I.ABT.0/6	2022-09-29	Canis lupus familiaris	butcher_4	adult	f	0.783	1.46	0.677	positive
NC/KR/I.ABT.0/7	2022-09-29	Canis lupus familiaris	butcher_4	adult	m	1.243	0.858	-0.386	negative
