# Supplementary material for: Negotiating cohabitation in a Nigerian abattoir: One Health perspectives of human-animal-ecosystem interactions examined in the light of the SARS-CoV-2 pandemic
Source: One Health Outlook. 2025 Jul 16;7:37. doi: 10.1186/s42522-025-00161-9 (PMC12265145; doi:10.1186/s42522-025-00161-9)
Supplement: Supplementary file 3 — Supplementary Material 3 [file 42522_2025_161_MOESM3_ESM.xlsx]

## Sheet: Tabelle1
Supplement 2 - Small mammals
animal information														SARS-CoV-2 RT qPCR (IP4) swabs			SARS-CoV-2 RT qPCR (IP4) pooled tissue			ELISA SarsCov-2
animal ID	trapping date	genus_phenotype	sex	body weight (g)	tail length (cm)	body length (cm)	headt to tail length (cm)	length right hind foot (cm)	ear length (cm)	age group	cyt B	species	species_latin	pool ID	cq-value	interpretation	pool ID	cq-value	interpretation	OD_blank	OD_coated	OD_corrected	interpretation
NC/KR/R/01	2022-04-15	Crocidura sp	f	41	9	14.8	23.8	2	0.8	adult	E230517-008_G13_NC-KR-R-01	Savannah Shrew	Crocidura fulvastra	NC/P293	>40	negative	NC/PT61	>40	negative	0.576	0.848	0.272	borderline
NC/KR/R/02	2022-04-15	Crocidura sp	f	44	8	13.5	21.5	2.2	0.8	adult (pregnant)	E230517-008_K13_NC-KR-R-02	Savannah Shrew	Crocidura fulvastra	NC/P293	>40	negative	NC/PT61	>40	negative	0.075	0.171	0.096	negative
NC/KR/R/03	2022-04-15	Crocidura sp	m	72	9.5	16.5	26	2.4	0.9	adult				NC/P293	>40	negative	NC/PT61	>40	negative			not tested	na
NC/KR/R/04	2022-04-15	Crocidura sp	m	40	7.5	11.5	19	2	0.5	juvenile	E230517-008_O13_NC-KR-R-04	Savannah Shrew	Crocidura fulvastra	NC/P293	>40	negative	NC/PT61	>40	negative			not tested	na
NC/KR/Rd/05	2022-04-19	Crocidura sp	m	45	9.5	12	21.5	1.7	1.3	adult				NC/P293	>40	negative	NC/PT61	>40	negative			not tested	na
NC/KR/Rd/06	2022-04-19	Crocidura sp	m	38	8.5	13.5	22	1.8	1.3	juvenile				NC/P294	>40	negative	NC/PT62	>40	negative			not tested	na
NC/KR/Rd/07	2022-04-19	Crocidura sp	f	42	8.5	13.5	22	2	1.2	adult	E230517-008_C15_NC-KR-R-07	Savannah Shrew	Crocidura fulvastra	NC/P294	>40	negative	NC/PT62	>40	negative			not tested	na
NC/KR/Rd/08	2022-04-19	Crocidura sp	m	67	9.5	13	22.5	2.5	1	adult				NC/P294	>40	negative	NC/PT62	>40	negative	0.23	0.581	0.351	positive
NC/KR/Rd/09	2022-04-19	Crocidura sp	f	51	9.5	13.5	23	2	1.6	adult	E230517-008_G15_NC-KR-R-09	Savannah Shrew	Crocidura fulvastra	NC/P294	>40	negative	NC/PT62	>40	negative	0.218	0.749	0.531	positive
NC/KR/Rd/10	2022-04-19	Rattus sp	m	30.5	10.5	9	19.5	3	1.6	juvenile	E230517-008_K15_NC-KR-R-10	Brown Rat	Rattus norvegicus	NC/P296	>40	negative	NC/PT64	>40	negative			not tested	na
NC/KR/Rd/11	2022-04-19	Crocidura sp	m	60	9	13.5	22.5	2	1	adult				NC/P294	>40	negative	NC/PT62	>40	negative	0.148	0.428	0.28	borderline
NC/KR/Rd/12	2022-04-19	Crocidura sp	m	64	10.2	13.2	23.4	2.1	1.5	adult	NG-31718_3_lib651813_10143	Savannah Shrew	Crocidura fulvastra	NC/P295	>40	negative	NC/PT63	>40	negative	0.227	0.942	0.715	positive
NC/KR/Rd/13	2022-04-20	Crocidura sp	m	26	7.6	11.5	19.1	2	0.8	juvenile				NC/P295	>40	negative	NC/PT63	>40	negative			not tested	na
NC/KR/Rd/14	2022-04-20	Rattus sp	f	49	12	12.5	24.5	3.5	1.5	juvenile	E230517-008_O15_NC-KR-R-14	Brown Rat	Rattus norvegicus	NC/P296	>40	negative	NC/PT64	>40	negative	0.082	0.106	0.024	negative
NC/KR/Rd/15	2022-04-20	Crocidura sp	m	38	8	11.9	19.9	2	0.6	juvenile				NC/P295	>40	negative	NC/PT63	>40	negative			not tested	na
NC/KR/Rd/16	2022-04-20	Crocidura sp	m	73	9.5	14.5	24	2.4	1	adult				NC/P295	>40	negative	na	na	na			not tested	na
NC/KR/Rd/17	2022-04-20	Crocidura sp	f	33	8.5	12	20.5	2.2	0.6	adult (pregnant)				NC/P295	>40	negative	NC/PT63	>40	negative			not tested	na
NC/KR/Rd/18	2022-09-21	Rattus sp	m	41.2	11	10.5	21.5	3	1.5	juvenile	E230517-008_C17_NC-KR-R-18	Brown Rat	Rattus norvegicus	NC/P296	>40	negative	NC/PT64	>40	negative	0.061	0.193	0.132	negative
NC/KR/Rd/19	2022-09-21	Crocidura sp	f	43.1	8	13	21	2	1.3	adult	NG-31718_8_lib651818_10143	Savannah Shrew	Crocidura fulvastra	NC/P297	>40	negative	NC/PT65	>40	negative	0.102	0.196	0.094	negative
NC/KR/Rd/20	2022-09-21	Crocidura sp	f	32.48	8.8	11.7	20.5	2	1.5	adult	E230517-008_G17_NC-KR-R-20	Savannah Shrew	Crocidura fulvastra	NC/P297	>40	negative	NC/PT65	>40	negative			not tested	na
NC/KR/Rd/21	2022-09-21	Crocidura sp	f	47.4	8.5	10.5	19	2	1.2	adult				NC/P297	>40	negative	NC/PT65	>40	negative			not tested	na
NC/KR/Rd/22	2022-09-21	Crocidura sp	f	44.5	8	10	18	2.1	1.3	adult				NC/P297	>40	negative	NC/PT65	>40	negative			not tested	na
NC/KR/Rd/23	2022-09-23	Rattus sp	m	32.81	11	12	23	3	1.8	adult				NC/P296	>40	negative	NC/PT64	>40	negative	0.15	2.308	2.158	positive
NC/KR/Rd/24	2022-09-23	Crocidura sp	f	27.34	8.5	12.5	21	2.2	1.1	adult	E230517-008_K17_NC-KR-R-24	Savannah Shrew	Crocidura fulvastra	NC/P297	>40	negative	NC/PT65	>40	negative	0.08	0.157	0.077	negative
NC/KR/Rd/25	2022-09-23	Crocidura sp	f	36.8	8.8	12.7	21.5	2	1.2	adult	NG-31718_10_lib651819_10143	Savannah Shrew	Crocidura fulvastra	NC/P298	>40	negative	NC/PT66	>40	negative			not tested	na
NC/KR/Rd/26	2022-09-23	Crocidura sp	f	51.25	9.7	14	23.7	2	1.2	adult				NC/P298	>40	negative	NC/PT66	>40	negative			not tested	na
NC/KR/Rd/27	2022-09-23	Crocidura sp	f	34.19	8.5	12.5	21	1.8	1.2	adult (pregnant)				NC/P298	>40	negative	NC/PT66	>40	negative	0.079	0.087	0.008	negative
NC/KR/Rd/28	2022-09-23	Crocidura sp	f	33.84	7.6	12.2	19.8	1.9	1.4	adult				NC/P298	>40	negative	NC/PT66	>40	negative	0.12	0.173	0.053	negative
NC/KR/Rd/29	2022-09-24	Crocidura sp	f	43.47	8.5	14.2	22.7	2.2	1.2	adult				NC/P298	>40	negative	NC/PT66	>40	negative	0.136	0.237	0.101	negative
NC/KR/Rd/30	2022-09-24	Crocidura sp	m	46.35	8.5	13.5	22	1.9	1.2	adult				NC/P299	>40	negative	NC/PT67	>40	negative			not tested	na
NC/KR/Rd/31	2022-09-24	Crocidura sp	m	57.92	9	12.5	21.5	2	1.3	adult				NC/P299	>40	negative	NC/PT67	>40	negative			not tested	na
NC/KR/Rd/32	2022-09-28	Crocidura sp	f	46.97	8	12	20	2	1.3	adult				NC/P299	>40	negative	NC/PT67	>40	negative	0.145	0.294	0.149	negative
